# Supplementary material for: A Qualitative Study to Understand the Impact of Caring for Traumatic Injury Survivors
Source: Int J Environ Res Public Health. 2022 Dec 3;19(23):16202. doi: 10.3390/ijerph192316202 (PMC9737134; doi:10.3390/ijerph192316202)
Supplement: Supplementary file 1 [file ijerph-19-16202-s001.zip]

Archive with 1 entries (1 files):
- ijerph-1943946-supplementary.pdf
